# Supplementary material for: Development and Validation of an 8-Gene Signature to Improve Survival Prediction of Colorectal Cancer
Source: Front Oncol. 2022 May 10;12:863094. doi: 10.3389/fonc.2022.863094 (PMC9127348; doi:10.3389/fonc.2022.863094)
Supplement: Supplementary file 1 [file Table_1.xlsx]

## Sheet: Sheet1
ID	age	gender	stage	OS（days）	OS status	DFS（days）	DFS status
945055	69	F	4	1237	2	1237	2
601741	51	F	1	1729	1	1729	1
956070	66	M	4	1167	2	1167	2
979836	63	F	2	1322	1	1322	1
955834	42	M	3	1806	1	1806	1
721596	66	M	1	1722	1	1722	1
952964	71	M	3	1801	1	241	2
961923	52	F	3	1596	1	1596	2
956070	66	M	4	1167	2	1167	2
956475	63	M	3	962	2	962	2
956809	61	M	4	1316	2	1316	2
980527	80	M	2	1015	2	1015	2
961762	68	M	3	1527	2	1527	2
721596	66	M	1	1722	1	1722	1
946023	81	M	3	1378	2	1378	2
952068	45	F	3	1165	2	1165	2
944710	57	M	4	1539	1	474	2
946412	53	M	3	1533	1	1533	1
956585	56	F	2	1924	1	1924	1
959670	62	M	2	1200	2	1200	2
939951	39	F	4	766	2	766	2
959329	26	F	2	1151	2	1151	2
959171	67	M	3	1669	1	976	2
979808	53	M	2	1122	1	1122	1
943720	66	F	2	1547	1	1547	1
957533	52	M	4	1158	1	1158	1
957540	77	M	1	1664	1	1664	1
631114	72	F	2	1530	1	1530	1
958006	65	M	3	1462	1	1462	1
944451	66	M	3	1506	2	1506	2
958468	68	M	2	1457	1	1457	1
941143	71	M	3	1783	1	1783	1
952070	52	M	2	1717	1	1717	1
979720	56	M	3	1123	1	1123	1
961723	71	M	2	1549	2	1549	2
962962	74	M	1	1645	1	1645	1
962584	47	F	1	1758	1	1758	1
940198	60	M	2	1265	2	1265	2
962152	74	M	2	1679	1	1679	1
961350	69	M	3	1441	1	1441	1
957719	67	F	3	1677	1	344	2
951189	39	M	3	1812	1	1812	1
958527	44	M	2	1718	1	1718	1
961354	78	M	2	1659	1	1659	1
951643	79	M	2	1502	1	1502	1
947589	72	F	4	1217	2	1217	2
963608	67	F	3	1754	1	1754	1
958095	37	M	3	1158	2	1158	2
975743	72	M	1	1640	1	1640	1
946872	74	M	3	1530	1	1530	1
978641	59	F	1	1589	1	1589	1
958006	65	M	3	1462	1	1462	1
979108	61	M	2	1324	1	1324	1
951356	65	M	3	1504	1	1504	1
924225	67	M	3	1930	1	577	2
949104	56	M	3	1520	1	1520	1
944561	80	M	2	1544	1	1544	1
954944	67	M	2	1691	1	1691	1
940094	61	M	3	1391	2	1391	2
946876	51	F	2	1530	1	1530	1
980315	63	F	1	1121	1	1121	1
956689	69	M	2	1468	1	1468	1
947208	33	F	2	1857	1	1857	1
